# Supplementary material for: Fibrillar adhesion with no clusterisation: Functional significance of material gradient along adhesive setae of insects
Source: Beilstein J Nanotechnol. 2014 Jun 12;5:837–45. doi: 10.3762/bjnano.5.95 (PMC4077360; doi:10.3762/bjnano.5.95)
Supplement: File 1 — Movies 1–3. [file Beilstein_J_Nanotechnol-05-837-s001.zip]

Archive with 3 entries (3 files):
- Movie_1.flv
- Movie_2.flv
- Movie_3.flv
